# Supplementary material for: Testing gene-environment interactions for rare and/or common variants in sequencing association studies
Source: PLoS One. 2020 Mar 10;15(3):e0229217. doi: 10.1371/journal.pone.0229217 (PMC7064198; doi:10.1371/journal.pone.0229217)
Supplement: S1 File — (TEX) [file pone.0229217.s005.tex]

\documentclass[a4paper, 12pt]{article}%
\usepackage[colorlinks,linkcolor=red]{hyperref}
\usepackage{pifont}
\usepackage{amsfonts}
%\usepackage{slashbox}
\usepackage{multirow}
\usepackage{mathrsfs}
\usepackage{amssymb}
\usepackage{color}
\usepackage[tbtags]{amsmath}
\usepackage{graphicx}
\usepackage{graphics}
\usepackage{epstopdf}
%\usepackage{float}
\usepackage{latexsym,bm}
\usepackage{longtable,xcolor,pstricks}
\usepackage{epsfig}
\usepackage{threeparttable}
%\usepackage[noblocks]{authblk}
\usepackage{authblk}
%\usepackage{slashbox}
\usepackage{booktabs}%
\setcounter{MaxMatrixCols}{30}
%TCIDATA{OutputFilter=latex2.dll}
%TCIDATA{Version=5.50.0.2890}
%TCIDATA{CSTFile=LaTeX article (bright).cst}
%TCIDATA{LastRevised=Thursday, May 28, 2015 21:40:47}
%TCIDATA{<META NAME="GraphicsSave" CONTENT="32">}
%TCIDATA{<META NAME="SaveForMode" CONTENT="1">}
%TCIDATA{BibliographyScheme=Manual}
%BeginMSIPreambleData
\providecommand{\U}[1]{\protect\rule{.1in}{.1in}}
%EndMSIPreambleData
\providecommand{\U}[1]{\protect\rule{.1in}{.1in}}
\setlength{\headsep}{-1cm}
\setlength{\oddsidemargin}{-1cm}
\setlength{\textwidth}{17cm}
 \setlength{\textheight}{23cm}
\renewcommand{\baselinestretch}{1.5}
\newtheorem{theorem}{Theorem}[section]
\newtheorem{acknowledgement}{Acknowledgement}[section]
\newtheorem{algorithm}{Algorithm}[section]
\newtheorem{assumption}{Assumption}[section]
\newtheorem{axiom}{Axiom}[section]
\newtheorem{case}{Case}[section]
\newtheorem{claim}{Claim}[section]
\newtheorem{conclusion}{Conclusion}[section]
\newtheorem{condition}{Condition}[section]
\newtheorem{conjecture}{Conjecture}[section]
\newtheorem{corollary}{Corollary}[section]
\newtheorem{criterion}{Criterion}[section]
\newtheorem{definition}{Definition}[section]
\newtheorem{example}{Example}[section]
\newtheorem{exercise}{Exercise}[section]
\newtheorem{lemma}{Lemma}[section]
\newtheorem{notation}{Notation}[section]
\newtheorem{problem}{Problem}[section]
\newtheorem{prop}{Proposition}[section]
\newtheorem{property}{Property}[section]
\newtheorem{remark}{Remark}[section]
\newtheorem{solution}{Solution}[section]
\newtheorem{summary}{Summary}[section]
\newenvironment{proof}[1][Proof]{\noindent\textit{#1. }}{\ \hfill\rule{0.5em}{0.5em}}
\font\smit=cmti12 \font\smbf=cmbx12
\def\E{\mathbb{E}}
\def\V{\mathrm{Var}}
\def\P{\mathrm{Pr}}
\def\R{\mathbb{R}}
\renewcommand\tablename{Supplementary Table}
\renewcommand\figurename{Supplementary Figure}
\begin{document}

\title{Supplementary for Testing gene-environment interactions for rare and/or common variants in sequencing association studies}
\author{Zihan Zhao, Jianjun Zhang, Qiuying Sha, Han Hao\textsuperscript{*}\\
*Correspondence to: Han.Hao@unt.edu}

\date{}
\maketitle


\begin{table}[htbp]
\centering
	\caption{Summary results of association analysis for $TGFB1$ based on the COPD dataset. The p-values are shown for testing the gene's main effect (top panel), gene-by-smoking interaction with main effect (middle panel), gene-by-smoking interaction without main effect (bottom panel).
}
\scalebox{0.8}[0.8]{
	\begin{tabular}{lccccc}
		\hline\hline
\multicolumn{6}{c}{Gene's main effect}\\
\hline
	trait	& TOW & SKAT & WSS & CMC &VW-TOW \\ \hline
GasTrap&  0.5593&	0.9003&	0.5339&	0.8352&	0.4900\\% \hline
ExacerFreq&\textbf{0.0217}&	\textbf{0.014}&	0.1853&	0.4114&	\textbf{0.0381}\\% \hline
Emph&0.758&	0.7047&	0.8966&	0.5286&	0.7236\\% \hline
Pi10& 0.664&	0.7048&	0.9238&	0.4610&	0.5739\\% \hline
EmphDist& 0.1455&	0.5987&	0.4047&	0.3144&	\textit{0.0598}\\% \hline
6MWD &0.4022&	0.5571&	0.5668&	0.9478&	0.4620\\% \hline
FEV1&0.7251&	0.6479&	0.3214&	0.8583&	0.8054\\
COPD &0.5433&	0.6646&	0.8949&	0.8915&	0.466\\
\hline
\multicolumn{6}{c}{Gene-by-smoking interaction with main effect}\\
\hline
	trait	& TOW-GE & ISKAT & WSS & CMC &VW-TOW-GE \\ \hline
GasTrap&  0.1578&	0.1137&	0.1478&	0.8198&	0.1124\\% \hline
ExacerFreq& 0.5955&	0.4358&	0.6358&	0.8278&	0.7039\\% \hline
Emph&0.1673&	0.3471&	0.4898&	0.5697&	0.2830\\
Pi10&0.4568&	0.7892&	0.2376&	0.9567&	0.2667\\% \hline
EmphDist&0.3946&	0.195&	0.6873&	0.7030&	0.4618\\% \hline
6MWD &0.4353&	0.323&	0.7365&	0.8453&	0.5958\\
FEV1&0.3821&	0.3028&	0.9218&	0.8557&	0.4720\\% \hline
COPD &0.7322&	0.3162&	\textit{0.0842}&	0.7964&	0.763\\
\hline
\multicolumn{6}{c}{Gene-by-smoking interaction without main effect}\\
\hline
	trait	& TOW-GE & ISKAT & WSS & CMC &VW-TOW-GE \\ \hline
GasTrap&  0.5390&	0.5870&	0.9365&	0.7568&	0.7342\\% \hline
ExacerFreq& \textbf{0.0152}	&\textbf{0.0114}&	0.1846&	0.1931&	\textbf{0.0229}\\% \hline
Emph&0.5815&	0.4886&	0.8923&	0.1611&	0.6503\\
Pi10& 0.3333&	0.7769&	0.6657&	0.5945&	0.1261\\% \hline
EmphDist&0.113&	0.3230&	0.6001&	0.1137&	\textit{0.0554}\\% \hline
6MWD &0.2909&	0.2056&	0.5110&	0.9647&	0.4708\\
FEV1&0.9639&	0.9736&	0.3431&	0.9034&	0.9849\\% \hline
COPD &0.4066&	0.2779&	0.5472&	0.3532&	0.5118\\
\hline\hline
	\end{tabular}}\label{table3}
\begin{threeparttable}
\noindent Note: The bold numbers represent p-values of significant tests (significance level = 0.05); the italic numbers represent p-values between 0.05 and 0.1.
\end{threeparttable}
\end{table}

\begin{table}[htbp]
\centering
	\caption{Summary results of association analysis for $TNF$ based on the COPD dataset. The p-values are shown for testing the gene's main effect (top panel), gene-by-smoking interaction with main effect (middle panel), gene-by-smoking interaction without main effect (bottom panel).
}
\scalebox{0.8}[0.8]{
	\begin{tabular}{lccccc}
		\hline\hline
\multicolumn{6}{c}{Gene's main effect}\\
\hline
	trait	& TOW & SKAT & WSS & CMC &VW-TOW \\ \hline
GasTrap& 0.7673& 0.9765& 0.7969& 0.7312& 0.7717\\% \hline
ExacerFreq& 0.652& 0.5594& 0.8313&	0.9452&	0.7211\\% \hline
Emph& 0.1706& 0.7850& 0.1342& 0.3026& 0.1530\\% \hline
Pi10& 0.9175& 0.9963& 0.6261& 0.8963& 0.9364\\% \hline
EmphDist& \textbf{0.0404} &\textbf{0.0281} &\textbf{0.0067} &\textit{0.0733}& \textit{0.0591}\\% \hline
6MWD &0.5841& 0.6964& 0.7973& 0.8775& 0.6520\\% \hline
FEV1&0.1639& 0.1464& 0.7166& 0.4536& 0.1979\\
COPD &0.2552& 0.7312& 0.6918& 0.5454& 0.3298\\
\hline
\multicolumn{6}{c}{Gene-by-smoking interaction with main effect}\\
\hline
	trait	& TOW-GE & ISKAT & WSS & CMC &VW-TOW-GE \\ \hline
GasTrap& 0.8486& 0.7514& 0.8429& \textbf{0.0171}& 0.6855\\% \hline
ExacerFreq& 0.1008& \textit{0.0905}& \textbf{0.0129}& \textit{0.0767}& \textit{0.0944}\\% \hline
Emph&0.6671& 0.4443& 0.6205& \textbf{0.0035}& 0.4611\\
Pi10&0.153& 0.1138&	\textbf{0.0478}& 0.1286& 0.1903\\% \hline
EmphDist&0.9668& 0.6187& 0.9004& 0.1371& 0.9032\\% \hline
6MWD &0.7344& 0.7057& 0.2871& 0.3242& 0.4373\\
FEV1&0.6631& 0.7299& 0.3483& \textbf{0.0189}& 0.4102\\% \hline
COPD &0.7021& 0.2554& 0.2713& \textbf{0.0021}& 0.5111\\
\hline
\multicolumn{6}{c}{Gene-by-smoking interaction without main effect}\\
\hline
	trait	& TOW-GE & ISKAT & WSS & CMC &VW-TOW-GE \\ \hline
GasTrap& 0.6367& 0.8787& 0.8590& 0.1255& 0.763\\% \hline
ExacerFreq& 0.7499& 0.6724& 0.3429& 0.6911& 0.8292\\% \hline
Emph&0.1442& 0.2904& 0.1122& \textbf{0.007}& 0.1871\\
Pi10& 0.6773& 0.7254& 0.5744& 0.7066& 0.743\\% \hline
EmphDist&\textit{0.0881}& \textbf{0.031}& \textbf{0.0135}& \textbf{0.0156}& 0.1155\\% \hline
6MWD& 0.8877& 0.734& 0.8354& 0.4127& 0.9174\\
FEV1& 0.3381& 0.2001& 0.9849& 0.1204& 0.4876\\% \hline
COPD& 0.5218& 0.357& 0.9124& 0.3026& 0.5752\\
\hline\hline
	\end{tabular}}\label{table3}
\begin{threeparttable}
\noindent Note: The bold numbers represent p-values of significant tests (significance level = 0.05); the italic numbers represent p-values between 0.05 and 0.1.
\end{threeparttable}
\end{table}

\begin{table}[htbp]
\centering
	\caption{Summary results of association analysis for $SFTPB$ based on the COPD dataset. The p-values are shown for testing the gene's main effect (top panel), gene-by-smoking interaction with main effect (middle panel), gene-by-smoking interaction without main effect (bottom panel).
}
\scalebox{0.8}[0.8]{
	\begin{tabular}{lccccc}
		\hline\hline
\multicolumn{6}{c}{Gene's main effect}\\
\hline
	trait	& TOW & SKAT & WSS & CMC &VW-TOW \\ \hline
GasTrap&  0.1279 &0.4772& 0.9110& 0.5191& 0.2171\\% \hline
ExacerFreq&0.24 &0.1329 &0.7890 &0.5492 &0.3884\\% \hline
Emph&0.2214 &0.4136 &0.5173 &0.5745 &0.2406\\% \hline
Pi10& 0.4126& 0.1985& 0.9056& 0.4445& 0.3200\\% \hline
EmphDist& 0.1613& 0.4338& \textbf{0.0400}& 0.3474& 0.2690\\% \hline
6MWD &0.2910&0.9067&0.1191&0.5159&0.2451\\% \hline
FEV1&0.4759& 0.7640& 0.4265& 0.8644& 0.4601\\
COPD &0.2586 & 0.5401 & 0.7786& 0.7771& 0.2291\\
\hline
\multicolumn{6}{c}{Gene-by-smoking interaction with main effect}\\
\hline
	trait	& TOW-GE & ISKAT & WSS & CMC &VW-TOW-GE \\ \hline
GasTrap&  0.1830& 0.2509& 0.2345& 0.1483& 0.2407\\% \hline
ExacerFreq& 0.3999&	0.9885&	0.9726&	0.6179&	0.5396\\% \hline
Emph&0.5708&0.354&	0.5731&	0.2823&	0.6861\\
Pi10&0.2952&	0.9434&	0.5964&	0.9452&	0.4632\\% \hline
EmphDist&0.4199& 0.3046&	0.2216&	0.5887&	0.4675\\% \hline
6MWD &0.4975&	0.8315&	0.4853&	0.9314&	0.4343\\
FEV1&0.4028&	0.2783&	0.7065&	0.3780&	0.4717\\% \hline
COPD &0.2027&	\textbf{0.0299}&	0.6218&	0.3594&	\textit{0.0921}\\
\hline
\multicolumn{6}{c}{Gene-by-smoking interaction without main effect}\\
\hline
	trait	& TOW-GE & ISKAT & WSS & CMC &VW-TOW-GE \\ \hline
GasTrap&  \textit{0.0956}&	0.6685&	0.3520&	0.4041&0.1367\\% \hline
ExacerFreq& \textit{0.096}	&0.258&	0.9710&	0.3019&	0.1577\\% \hline
Emph&0.2444&	0.3336&	0.8869&	0.3291&	0.2845\\
Pi10& 0.1251& 0.2643& 0.7202&	0.6857&	0.1398\\% \hline
EmphDist& \textbf{0.0488}&	\textbf{0.013}&	\textbf{0.0415}&	0.1282&	0.1068\\% \hline
6MWD &0.1800&	0.9499&	0.1137&	0.8019&	0.1656\\
FEV1&0.6488&	0.972&	0.6629&	0.9916&	0.6495\\% \hline
COPD &0.284&	0.1437&	0.6085&	0.4089&	0.4708\\
\hline\hline
	\end{tabular}}\label{table3}
\begin{threeparttable}
\noindent Note: The bold numbers represent p-values of significant tests (significance level = 0.05); the italic numbers represent p-values between 0.05 and 0.1.
\end{threeparttable}
\end{table}

\begin{table}[htbp]
\centering
	\caption{Summary results of association analysis for $EPHX1$ based on the COPD dataset. The p-values are shown for testing the gene's main effect (top panel), gene-by-smoking interaction with main effect (middle panel), gene-by-smoking interaction without main effect (bottom panel).
}
\scalebox{0.8}[0.8]{
	\begin{tabular}{lccccc}
		\hline\hline
\multicolumn{6}{c}{Gene's main effect}\\
\hline
	trait	& TOW & SKAT & WSS & CMC &VW-TOW \\ \hline
GasTrap& 0.7728& 0.2626& 0.7731& 0.9697& 0.4303\\% \hline
ExacerFreq&0.6128& 0.7044& 0.3495& 0.9635& 0.5598\\% \hline
Emph&0.8557& 0.4199& 0.9558& 0.991& 0.6585\\% \hline
Pi10&0.3839& 0.3405& 0.7855& 0.3312& 0.446\\% \hline
EmphDist& 0.1687& 0.1112& 0.4459& 0.4629& 0.1205\\% \hline
6MWD &0.6754& 0.8188& 0.6769& 0.9548& 0.4413\\% \hline
FEV1&0.9531& 0.9048& 0.8531& 0.8322& 0.9706\\
COPD &0.7939& 0.6854& 0.716& 0.5841& 0.8423\\
\hline
\multicolumn{6}{c}{Gene-by-smoking interaction with main effect}\\
\hline
	trait	& TOW-GE & ISKAT & WSS & CMC &VW-TOW-GE \\ \hline
GasTrap&0.1018& 0.1247& \textbf{0.0424}& 0.8863& 0.1281\\% \hline
ExacerFreq& 0.2729& 0.1552& 0.1031& 0.5298& 0.4284\\% \hline
Emph&\textit{0.0992}& 0.2882& \textit{0.0681}& 0.8969& \textit{0.0843}\\
Pi10&0.6705& 0.87& 0.7482& 0.3963& 0.6855\\% \hline
EmphDist&0.6352& 0.7354& 0.3184& 0.9652& 0.4601\\% \hline
6MWD &0.5196& 0.3792& 0.9083& 0.6618& 0.4866\\
FEV1&\textit{0.0804}& 0.1883& \textbf{0.0446}& 0.9047& 0.1041\\% \hline
COPD &0.5928& 0.2741& 0.2904& 0.5814& 0.4408\\
\hline
\multicolumn{6}{c}{Gene-by-smoking interaction without main effect}\\
\hline
	trait	& TOW-GE & ISKAT & WSS & CMC &VW-TOW-GE \\ \hline
GasTrap& 0.4761& 0.1824& 0.465& 0.6511& 0.4959\\% \hline
ExacerFreq& 0.8809& 0.9565& 0.8243& 0.8953& 0.7906\\% \hline
Emph&0.2604& 0.1551& 0.3715& 0.7569& 0.3959\\
Pi10& 0.1522& 0.1918& 0.9936& \textit{0.0581}& 0.2379\\% \hline
EmphDist& 0.1325& 0.1106& 0.9444& 0.3218& 0.1581\\% \hline
6MWD &0.7143& 0.7297& 0.5812& 0.971& 0.6397\\
FEV1&0.4482& 0.2695& 0.4726& 0.683& 0.4983\\% \hline
COPD &0.5561& 0.3064& 0.3414& 0.3122& 0.5136\\
\hline\hline
	\end{tabular}}\label{table3}
\begin{threeparttable}
\noindent Note: The bold numbers represent p-values of significant tests (significance level = 0.05); the italic numbers represent p-values between 0.05 and 0.1.
\end{threeparttable}
\end{table}


%\newpage
%\begin{table}[h!]
%\centering
%	\caption{Type 1 error rates for rare variants in the presence of main effects (top panel) and in the absence of main effects (bottom panel). the sample size n=2000. The type I error rates outside parentheses are based on PC analysis and the type I error rates in parentheses are based on standardization in Step 1.}
%	\begin{tabular}{lccccc}
%		\hline\hline
%\multicolumn{6}{c}{With main effect}\\
%\hline
%		& $\alpha$-level & TOW-GE & ISKAT & WSS & CMC \\ \hline
%$n=2000$& 0.05 & 0.055(0.055) & 0.060(0.058) & 0.057(0.054)& 0.024(0.028)\\% \hline
%		 &0.01 & 0.012(0.013) & 0.011(0.010) & 0.012(0.014)& 0.004(0.005)\\% \hline
%		 &0.001 & 0.0017(0.0016) & 0.0015(0.0017)  & 0.0015(0.0013) & 0.0005(0.0004)\\ \hline
%\multicolumn{6}{c}{Without main effect}\\
%\hline
%$n=2000$& 0.05 & 0.054(0.055) & 0.060(0.062) & 0.053(0.059)& 0.052(0.053) \\% \hline
%		 &0.01 & 0.011(0.013) & 0.016(0.014) & 0.009(0.013)& 0.010(0.013) \\% \hline
%		 &0.001 & 0.0012(0.0018) & 0.0016(0.0016)  & 0.0014(0.0018) & 0.0017(0.0013)\\ \hline\hline
%	\end{tabular}\label{table1}
%\end{table}


%\newpage
%\begin{table}[h!]
%	\centering
%\caption{Power comparisons of four tests (TOW-GE, ISKAT, WSS and CMC) for different sample sizes (n) at $\alpha=0.05$ level of significance for testing rare variant by environment interaction effects on a continuous outcome with main effect where we set $50\%$ of the $\beta_{ij}$ are positive. The power outside the parentheses is based on PC analysis and the power in parentheses is based on standardization.}
%	\begin{tabular}{lccccc}
%		\hline\hline
%		 \multicolumn{6}{c}{With main effect}
%		\\
%		&$|\beta|$& TOW-GE & ISKAT & WSS & CMC  \\ \hline
%n=1000   &0.1 & 0.091(0.086) & 0.085(0.073) & 0.087(0.080) & 0.024(0.026) \\% \hline
%		 &0.2 & 0.153(0.117) & 0.148(0.122) & 0.148(0.107) & 0.066(0.057) \\%\hline
%		 &0.3 & 0.348(0.235) & 0.278(0.221) & 0.314(0.233) & 0.135(0.079) \\ %\hline
%		 &0.4 & 0.574(0.399) & 0.444(0.348) & 0.464(0.346) & 0.253(0.159) \\% \hline
%         &0.5 & 0.802(0.611) & 0.543(0.470) & 0.623(0.490) & 0.357(0.235) \\
%         \hline
%n=2000   &0.1 & 0.091(0.080) & 0.109(0.087) & 0.093(0.079) & 0.050(0.041) \\% \hline
%		 &0.2 & 0.292(0.203) & 0.243(0.179) & 0.181(0.131) & 0.113(0.069) \\% \hline
%		 &0.3 & 0.589(0.384) & 0.471(0.378) & 0.355(0.238) & 0.261(0.171) \\ %\hline
%		 &0.4 & 0.903(0.729) & 0.555(0.493) & 0.538(0.420) & 0.459(0.298) \\% \hline
%         &0.5 & 0.986(0.916) & 0.627(0.587) & 0.673(0.561) & 0.646(0.478) \\
%         \hline
%n=3000   &0.1 & 0.123(0.097) & 0.129(0.107) & 0.092(0.082) & 0.062(0.049) \\% \hline
%		 &0.2 & 0.385(0.240) & 0.357(0.267) & 0.179(0.131) & 0.145(0.088) \\% \hline
%		 &0.3 & 0.808(0.601) & 0.542(0.474) & 0.372(0.274) & 0.377(0.232) \\ %\hline
%		 &0.4 & 0.982(0.908) & 0.640(0.597) & 0.582(0.452) & 0.648(0.485) \\% \hline
%         &0.5 & 0.999(0.990) & 0.695(0.644) & 0.717(0.604) & 0.841(0.701) \\
%         \hline
%n=4000   &0.1 & 0.141(0.108) & 0.154(0.117) & 0.093(0.085) & 0.062(0.043) \\% \hline
%		 &0.2 & 0.536(0.339) & 0.448(0.354) & 0.204(0.148) & 0.203(0.137) \\% \hline
%		 &0.3 & 0.936(0.786) & 0.630(0.580) & 0.406(0.286) & 0.468(0.310) \\ %\hline
%		 &0.4 & 0.999(0.981) & 0.639(0.588) & 0.591(0.457) & 0.790(0.634) \\% \hline
%         &0.5 & 1.000(0.999) & 0.750(0.692) & 0.767(0.659) & 0.916(0.815) \\
%\hline\hline
%	\end{tabular}
%\end{table}
%
%
%\newpage
%\begin{table}[h!]
%	\centering
%\caption{Power comparisons of four tests (TOW-GE, ISKAT, WSS and CMC) for different samples n at $\alpha=0.05$ level of significance for testing rare variant by environment interaction effects on a continuous outcome with no main effect where we set $50\%$ of the $\beta_{ij}$ are positive. The power outside parentheses is based on PC analysis and the power in parentheses is based on  standardization.}
%	\begin{tabular}{lccccc}
%		\hline\hline
%		 \multicolumn{6}{c}{Without main effect}
%		\\
%		&$|\beta|$& TOW-GE & ISKAT & WSS & CMC   \\ \hline
%n=1000   &0.1 & 0.076(0.083) & 0.099(0.092)&0.063(0.058)&0.049(0.043)\\% \hline
%		 &0.2 & 0.127(0.099) & 0.162(0.117)&0.102(0.092)&0.081(0.076)\\%\hline
%		 &0.3 & 0.323(0.209) & 0.307(0.231)&0.203(0.134)&0.174(0.114)\\ %\hline
%		 &0.4 & 0.573(0.394) & 0.466(0.366)&0.309(0.227)&0.292(0.210)\\% \hline
%         &0.5 & 0.810(0.617) & 0.528(0.460)&0.429(0.333)&0.383(0.272)\\
%         \hline
%n=2000   &0.1 & 0.084(0.073) & 0.095(0.079)&0.075(0.071)&0.074(0.069)\\% \hline
%		 &0.2 & 0.283(0.191) & 0.254(0.191)&0.150(0.111)&0.164(0.104)\\% \hline
%		 &0.3 & 0.588(0.389) & 0.453(0.346)&0.239(0.166)&0.290(0.214)\\ %\hline
%		 &0.4 & 0.912(0.730) & 0.581(0.519)&0.394(0.295)&0.461(0.344)\\% \hline
%         &0.5 & 0.991(0.921) & 0.659(0.612)&0.532(0.405)&0.606(0.458)\\
%         \hline
%n=3000   &0.1 & 0.117(0.092) & 0.127(0.098)&0.081(0.083)&0.092(0.070)\\% \hline
%		 &0.2 & 0.391(0.236) & 0.375(0.277)&0.149(0.111)&0.198(0.136)\\% \hline
%		 &0.3 & 0.819(0.605) & 0.546(0.467)&0.296(0.211)&0.403(0.283)\\ %\hline
%		 &0.4 & 0.986(0.915) & 0.646(0.613)&0.479(0.354)&0.629(0.489)\\% \hline
%         &0.5 & 1.000(0.996) & 0.720(0.657)&0.612(0.497)&0.801(0.693)\\
%         \hline
%n=4000   &0.1 & 0.142(0.113) & 0.153(0.110)&0.087(0.074)&0.092(0.079)\\% \hline
%		 &0.2 & 0.546(0.344) & 0.425(0.327)&0.167(0.129)&0.245(0.180)\\% \hline
%		 &0.3 & 0.952(0.803) & 0.632(0.571)&0.344(0.237)&0.502(0.369)\\ %\hline
%		 &0.4 & 0.999(0.980) & 0.689(0.622)&0.501(0.387)&0.765(0.632)\\% \hline
%         &0.5 & 1.000(1.000) & 0.792(0.718)&0.668(0.541)&0.878(0.784)\\
%\hline\hline
%	\end{tabular}
%\end{table}
%
%\newpage
%\begin{figure}[h!]
%\begin{center}
%\includegraphics[width=89mm,height=60mm]{2-non-zero-random-beta-no-main-effect-PCA.pdf}\includegraphics[width=89mm,height=60mm]{2-non-zero-positive-beta-no-main-effect-PCA.pdf}
%\includegraphics[width=89mm,height=60mm]{6-non-zero-random-beta-no-main-effect-PCA.pdf}\includegraphics[width=89mm,height=60mm]{6-non-zero-positive-beta-no-main-effect-PCA.pdf}
%\includegraphics[width=89mm,height=60mm]{8-non-zero-random-beta-no-main-effect-PCA.pdf}\includegraphics[width=89mm,height=60mm]{8-non-zero-positive-beta-no-main-effect-PCA.pdf}
%\end{center}\label{2}
%\caption{Power comparisons of four tests (TOW-GE, ISKAT, WSS and CMC) for n=2000 at $\alpha=0.05$ level of significance for testing rare variant by environment interaction effects on a continuous outcome when there are no main effects based on PC analysis.}
%\end{figure}
%
%\newpage
%\begin{figure}[h!]
%\begin{center}
%\includegraphics[width=89mm,height=60mm]{2-non-zero-random-beta-no-main-effect-Scal.pdf}\includegraphics[width=89mm,height=60mm]{2-non-zero-positive-beta-no-main-effect-Scal.pdf}
%\includegraphics[width=89mm,height=60mm]{6-non-zero-random-beta-no-main-effect-Scal.pdf}\includegraphics[width=89mm,height=60mm]{6-non-zero-positive-beta-no-main-effect-Scal.pdf}
%\includegraphics[width=89mm,height=60mm]{8-non-zero-random-beta-no-main-effect-Scal.pdf}\includegraphics[width=89mm,height=60mm]{8-non-zero-positive-beta-no-main-effect-Scal.pdf}
%\end{center}\label{figure4}
%\caption{Power comparisons of four tests (TOW-GE, ISKAT, WSS and CMC) for n=2000 at $\alpha=0.05$ level of significance for testing rare variant by environment interaction effects on a continuous outcome when there are no main effects based on standardization.}
%\end{figure}
%
%
%\newpage
%\begin{figure}[h!]
%\begin{center}\label{figure6}
%\includegraphics[width=89mm,height=60mm]{PCA-vs-STD-for-TOW-2-nonzero-no-main-effect.pdf}\includegraphics[width=89mm,height=60mm]{PCA-vs-STD-for-TOW-2-nonzero-no-main-effect-positive.pdf}
%\includegraphics[width=89mm,height=60mm]{PCA-vs-STD-for-TOW-6-nonzero-no-main-effect.pdf}\includegraphics[width=89mm,height=60mm]{PCA-vs-STD-for-TOW-6-nonzero-no-main-effect-positive.pdf}
%\includegraphics[width=89mm,height=60mm]{PCA-vs-STD-for-TOW-8-nonzero-no-main-effect.pdf}\includegraphics[width=89mm,height=60mm]{PCA-vs-STD-for-TOW-8-nonzero-no-main-effect-positive.pdf}
%\end{center}
%\caption{Power comparisons for PCA and Standardization(STD) of test TOW-GE for n=2000 at $\alpha=0.05$ level of significance for testing rare variant by environment interaction effects on a continuous outcome with no main effect.}
%\end{figure}
%
%\begin{figure}[htp]
%\begin{center}
%\includegraphics[width=89mm,height=60mm]{2_Rare_main_random_2.pdf}\includegraphics[width=89mm,height=60mm]{2_Rare_main_positive_2.pdf}
%\includegraphics[width=89mm,height=60mm]{2_Rare_main_random_6.pdf}\includegraphics[width=89mm,height=60mm]{2_Rare_main_positive_6.pdf}
%\includegraphics[width=89mm,height=60mm]{2_Rare_main_random_8.pdf}\includegraphics[width=89mm,height=60mm]{2_Rare_main_positive_8.pdf}
%\end{center}\label{figure04}
%\caption{Power comparisons of four tests (TOW-GE, ISKAT, WSS and CMC) for n=2000 at $\alpha=0.05$ level of significance for testing rare variant gene environment interaction effects on a continuous outcome when there are main effects based on PC analysis for $\rho=0.2$.}
%\end{figure}
%
%
%\begin{figure}[htp]
%\begin{center}
%\includegraphics[width=89mm,height=60mm]{2_Rare_without_main_random_2.pdf}\includegraphics[width=89mm,height=60mm]{2_Rare_without_main_positive_2.pdf}
%\includegraphics[width=89mm,height=60mm]{2_Rare_without_main_random_6.pdf}\includegraphics[width=89mm,height=60mm]{2_Rare_without_main_positive_6.pdf}
%\includegraphics[width=89mm,height=60mm]{2_Rare_without_main_random_8.pdf}\includegraphics[width=89mm,height=60mm]{2_Rare_without_main_positive_8.pdf}
%\end{center}\label{figure041}
%\caption{Power comparisons of four tests (TOW-GE, ISKAT, WSS and CMC) for n=2000 at $\alpha=0.05$ level of significance for testing rare variant gene environment interaction effects on a continuous outcome when there are no main effects based on PC analysis for $\rho=0.2$.}
%\end{figure}
%
%\begin{figure}[htp]
%\begin{center}
%\includegraphics[width=89mm,height=60mm]{2_Scal_Rare_main_random_2.pdf}\includegraphics[width=89mm,height=60mm]{2_Scale_Rare_main_positive_2.pdf}
%\includegraphics[width=89mm,height=60mm]{2_Scal_Rare_main_random_6.pdf}\includegraphics[width=89mm,height=60mm]{2_Scale_Rare_main_positive_6.pdf}
%\includegraphics[width=89mm,height=60mm]{2_Scal_Rare_main_random_8.pdf}\includegraphics[width=89mm,height=60mm]{2_Scale_Rare_main_positive_8.pdf}
%\end{center}\label{figure14}
%\caption{Power comparisons of four tests (TOW-GE, ISKAT, WSS and CMC) for n=2000 at $\alpha=0.05$ level of significance for testing rare variant GE interaction effects on a continuous outcome when there are main effects based on standardization for $\rho=0.2$.}
%\end{figure}
%
%
%\begin{figure}[htp]
%\begin{center}
%\includegraphics[width=89mm,height=60mm]{2_Scal_Rare_without_main_random_2.pdf}\includegraphics[width=89mm,height=60mm]{2_Scal_Rare_without_main_positive_2.pdf}
%\includegraphics[width=89mm,height=60mm]{2_Scal_Rare_without_main_random_6.pdf}\includegraphics[width=89mm,height=60mm]{2_Scal_Rare_without_main_positive_6.pdf}
%\includegraphics[width=89mm,height=60mm]{2_Scal_Rare_without_main_random_8.pdf}\includegraphics[width=89mm,height=60mm]{2_Scal_Rare_without_main_positive_8.pdf}
%\end{center}\label{figure141}
%\caption{Power comparisons of four tests (TOW-GE, ISKAT, WSS and CMC) for n=2000 at $\alpha=0.05$ level of significance for testing rare variant gene environment interaction effects on a continuous outcome when there are no main effects based on standardization for $\rho=0.2$.}
%\end{figure}
%
%
%
%\begin{figure}[htp]
%\begin{center}
%\includegraphics[width=89mm,height=60mm]{8_Rare_main_random_2.pdf}\includegraphics[width=89mm,height=60mm]{8_Rare_main_positive_2.pdf}
%\includegraphics[width=89mm,height=60mm]{8_Rare_main_random_6.pdf}\includegraphics[width=89mm,height=60mm]{8_Rare_main_positive_6.pdf}
%\includegraphics[width=89mm,height=60mm]{8_Rare_main_random_8.pdf}\includegraphics[width=89mm,height=60mm]{8_Rare_main_positive_8.pdf}
%\end{center}\label{figure24}
%\caption{Power comparisons of four tests (TOW-GE, ISKAT, WSS and CMC) for n=2000 at $\alpha=0.05$ level of significance for testing rare variant gene environment interaction effects on a continuous outcome when there are main effects based on PC analysis for $\rho=0.8$.}
%\end{figure}
%
%
%\begin{figure}[htp]
%\begin{center}
%\includegraphics[width=89mm,height=60mm]{8_Rare_without_main_random_2.pdf}\includegraphics[width=89mm,height=60mm]{8_Rare_without_main_positive_2.pdf}
%\includegraphics[width=89mm,height=60mm]{8_Rare_without_main_random_6.pdf}\includegraphics[width=89mm,height=60mm]{8_Rare_without_main_positive_6.pdf}
%\includegraphics[width=89mm,height=60mm]{8_Rare_without_main_random_8.pdf}\includegraphics[width=89mm,height=60mm]{8_Rare_without_main_positive_8.pdf}
%\end{center}\label{figure241}
%\caption{Power comparisons of four tests (TOW-GE, ISKAT, WSS and CMC) for n=2000 at $\alpha=0.05$ level of significance for testing rare variant gene environment interaction effects on a continuous outcome when there are no main effects based on PC analysis for $\rho=0.8$.}
%\end{figure}
%
%
%
%\begin{figure}[htp]
%\begin{center}
%\includegraphics[width=89mm,height=60mm]{8_Scal_Rare_main_random_2.pdf}\includegraphics[width=89mm,height=60mm]{8_Scale_Rare_main_positive_2.pdf}
%\includegraphics[width=89mm,height=60mm]{8_Scal_Rare_main_random_6.pdf}\includegraphics[width=89mm,height=60mm]{8_Scale_Rare_main_positive_6.pdf}
%\includegraphics[width=89mm,height=60mm]{8_Scal_Rare_main_random_8.pdf}\includegraphics[width=89mm,height=60mm]{8_Scale_Rare_main_positive_8.pdf}
%\end{center}\label{figure34}
%\caption{Power comparisons of four tests (TOW-GE, ISKAT, WSS and CMC) for n=2000 at $\alpha=0.05$ level of significance for testing rare variant gene environment interaction effects on a continuous outcome when there are main effects based on standardization for $\rho=0.8$.}
%\end{figure}
%
%\begin{figure}[htp]
%\begin{center}
%\includegraphics[width=89mm,height=60mm]{8_Scal_Rare_without_main_random_2.pdf}\includegraphics[width=89mm,height=60mm]{8_Scal_Rare_without_main_positive_2.pdf}
%\includegraphics[width=89mm,height=60mm]{8_Scal_Rare_without_main_random_6.pdf}\includegraphics[width=89mm,height=60mm]{8_Scal_Rare_without_main_positive_6.pdf}
%\includegraphics[width=89mm,height=60mm]{8_Scal_Rare_without_main_random_8.pdf}\includegraphics[width=89mm,height=60mm]{8_Scal_Rare_without_main_positive_8.pdf}
%\end{center}\label{figure341}
%\caption{Power comparisons of four tests (TOW-GE, ISKAT, WSS and CMC) for n=2000 at $\alpha=0.05$ level of significance for testing rare variant gene environment interaction effects on a continuous outcome when there are no main effects based on standardization for $\rho=0.8$.}
%\end{figure}
%
%
%\begin{figure}[htp]
%\begin{center}
%\includegraphics[width=89mm,height=60mm]{Both-main-PC.pdf}\includegraphics[width=89mm,height=60mm]{Both-without-main-PC.pdf}
%\includegraphics[width=89mm,height=60mm]{Both-main-ST.pdf}\includegraphics[width=89mm,height=60mm]{Both-without-main-ST.pdf}
%\end{center}\label{figure44}
%\caption{Power comparisons of five tests (TOW-GE, ISKAT, WSS,CMC and VW-TOW-GE) for n=2000 at $\alpha=0.05$ level of significance for testing both rare and common variant by environment interaction effects on a continuous outcome for $\rho=0.2$. Top panel: PC analysis; bottom panel: Standardization; Left panel: With main effect; Right panel: Without main effect.}
%\end{figure}
%
%\begin{figure}[htp]
%\begin{center}
%\includegraphics[width=89mm,height=60mm]{Both-main-PC-8.pdf}\includegraphics[width=89mm,height=60mm]{Both-without-main-PC-8.pdf}
%\includegraphics[width=89mm,height=60mm]{Both-main-ST-8.pdf}\includegraphics[width=89mm,height=60mm]{Both-without-main-ST-8.pdf}
%\end{center}\label{figure54}
%\caption{Power comparisons of five tests (TOW-GE, ISKAT, WSS,CMC and VW-TOW-GE) for n=2000 at $\alpha=0.05$ level of significance for testing both rare and common variant by environment interaction effects on a continuous outcome for $\rho=0.8$. Top panel: PC analysis; bottom panel: Standardization; Left panel: With main effect; Right panel: Without main effect.}
%\end{figure}

\end{document}
